# Supplementary material for: Oligoclonal expansion of atypical Vδ2− γδ T cells in Good’s Syndrome
Source: Nat Commun. 2026 Jun 11;17:7439. doi: 10.1038/s41467-026-74273-9 (PMC13407883; doi:10.1038/s41467-026-74273-9)
Supplement: Supplementary file 4 — Source Data [file 41467_2026_74273_MOESM4_ESM.xlsx]

## Sheet: Figure 2
Figure 2B					Figure 2C
Donor ID	IgG	B cell counts	T cell counts		MAIT cells		NKT cells		γδ T cells
P1	1.6	10	1670		Healthy	Good's Syndrome	Healthy	Good's Syndrome	Healthy	Good's Syndrome
P2	2.4	0	1400		3.4	1.5	0.2	0.08	1.82	14.9
P3	2.4	0	1250		2.8	0.1	0.02	0.03	4.75	11.4
P4	2.4	10	1900		7.6	0.02	0.03	0.008	4.54	15.5
P5	1.1	0	1310		9.2	1.3	1	0.02	6.11	12.5
P6	4.4	0	1820		1.6	0.2	0.03	0.04	4.15	9.02
P7	2.4	0	1770		6.2	0.2	0.01	0.03	5.66	36.6
P8	1.4	ND	820						3.3	11.4
P9	4.4	0	1820						17	5.37
P10	4.58	154	1277						4	30.9
									19	7.93
Figure 2D			Figure 2E
Healthy	Good's Syndrome		Healthy	Good's Syndrome
13.7	45.2		9.01	43
11.7	71.5		6.89	56.1
23	94.2		61.7	69.6
59.9	86.8		45.9	44.3
36.2	91.7		65.6	84.7
27.9	98.3		6.14	62.2
54	93.3		78	69.6
40	68.5		8.6	38.7
44	88.8		31	68.1
63	67		23	27.7

## Sheet: Figure 3
Figure 3A					Figure 3B					Figure 3C
	Vδ1	Vδ2	Vδ1−Vδ2−		γδ T cells	Vδ1	Vδ2	Vδ1−Vδ2−			Vδ1	Vδ2	Vδ1−Vδ2−
Healthy	22	72	3.9		74.2	124	7	25		Healthy	2.4	15	0.58
	30	67	0.7		247	35	19	19			24	1.3	0
	17	77	4.4		291	119	12	116			3.9	57	2
	11	76	1.1		157	296	9	179			14	9.2	0
	7.9	88	1.4		55	8	49	2			9	4.7	4
	15	84	0.7		484	160	61	67			17	8.4	2.63
Good's Syndrome	47	26	26		375					Good's Syndrome	61	18	51.7
	48	4.8	47		200						62	88	41.6
	55	21	23		159						25	68	14
	79	4.3	16		140						8.7	1.9	0.38
	15	78	3.2								5.8	25	1.19
	61	1.8	37								22	39	18.3
Figure 3D					Figure 3E
	Vδ1	Vδ2	Vδ1−Vδ2−			Vδ1	Vδ2	Vδ1−Vδ2−
Healthy	3.9	0.3	1.2		Healthy	10	30	3.5
	27	0.2	4.5			90	18	14
	2.8	0.4	2			8.3	80	6
	14	2.1	3.7			23	26	6.7
	8.7	0.6	6.4			11	51	8
	19	2.1	7.1			64	41	35
Good's Syndrome	14	1.2	13		Good's Syndrome	82	43	92
	39	37	28			95	93	96
	48	29	48			88	81	86
	12	6.4	5.6			19	20	1.8
	18	21	11			13	76	15
	24	13	19			71	41	83
Figure 3F
	Vδ1										Vδ2										Vδ1−Vδ2−
	NS		HMBPP		IL-12/18		CD3/28		EC50		NS		HMBPP		IL-12/18		CD3/28		EC50		NS		HMBPP		IL-12/18		CD3/28		EC50
	Healthy	Good's Syndrome	Healthy	Good's Syndrome	Healthy	Good's Syndrome	Healthy	Good's Syndrome	Healthy	Good's Syndrome	Healthy	Good's Syndrome	Healthy	Good's Syndrome	Healthy	Good's Syndrome	Healthy	Good's Syndrome	Healthy	Good's Syndrome	Healthy	Good's Syndrome	Healthy	Good's Syndrome	Healthy	Good's Syndrome	Healthy	Good's Syndrome	Healthy	Good's Syndrome
TNF+	0.3	0.09	1	0.03	0.8	0.1	0.3	0.2	0.3	0.07	0.04	0.2	19	0.3	1.2	0.3	9.9	2.6	1.4	0.9	0	0.3	0	0.1	0	0.2	1.4	0.4	0	0.07
	2.4	0.3	2.7	0.8	0.8	0.7	0.8	2.2	0	0.1	0.5	0.2	14	36	0.4	0.4	21	7.7	3.3	28	0	0.06	0	0.9	0	0.04	0	0.8	50	0.2
	0.7	0.1	1	0.1	0.8	0.1	6.8	1.4	0	0.1	1.6	1.9	3.9	4.7	0	0.8	23	9.6	16	1.6	0	0.4	0	0.4	0	0.2	0	2.4	0	0.2
	0	0	0.4	0	0.4	0	2.6	2.7	0.5	0	0.1	0.1	6.9	2.3	0	0.8	11	14	17	10	0	0	0	0	0	0	0	3.6	0	0
	0.5		1.1		2.3		12		0.4		0.2		2.7		0.1		30		40		0		0		0		3.4		0
IFNγ+	0.7	0.5	2.6	0.4	2.8	7	0.7	0.9	18	0.6	0.3	0.7	2	0.5	8.9	16	0.6	1.2	4.9	0.4	0	0.7	0	0.5	1	16	0	0.8	1.4	0.2
	0	1	1	0.6	1	2.2	1.4	1.8	30	2.8	0	0	2.1	0.2	59	5.5	1.3	0.05	53	0.3	0	0.2	0	0.05	0	0.4	0	0.3	50	0.7
	0.7	0.2	0	0.1	0.8	0.4	0.8	0.2	0	6.1	2	3.1	1.9	3.6	38	7.8	4.8	2.1	2	39	0	0.07	0	0.2	0	0.4	0	0.3	0	7.4
	2.6	1.3	0.4	1.9	3.3	0.8	1	4.5	1	6.4	0.2	2.3	0.9	0.8	30	18	0.7	5.9	0.2	2.6	4.3	0	3	0	0	7.1	0	0	0	2.2
	0		0.4		3.5		0.5		0.5		0.06		0.1		30		1.5		0.2		0		4		5.6		0		0
TNF+IFNγ+	0	0	0	0	0	0.5	0	0.06	0	0	0	0	19	12	0.3	4.1	1.1	1	0.1	4.6	0	0	0	0.09	0	1.5	0	0.06	0	0
	0	0.06	0	0.06	0	0.3	0	0.2	0.3	0	0	0	61	28	10	1.8	8.5	0.2	5.9	8.4	0	0	0	0.5	0	0.04	0	0	0	0
	0	0	0	0	0	0.01	1.5	0.1	0	0.04	0.4	0	83	25	6.2	0.8	47	15	62	7.8	0	0	0	0	0	0	0	1.9	0	0
	0	0	0	0	0	0	0	0.9	0.5	0	0	0	77	81	2.1	22	5.1	54	3.9	52	0	0	0	0	0	0	0	3.6	0	0
	0.1		0.1		0.2		2		0		0.04		93		5.9		14		43		0		0		0		0		0

## Sheet: Figure 4
Figure 4B
	Healthy					Good’s syndrome
hTRDV1	1	14.9	0.3	32.7	3.2	42.9	9.8	0.1	4.2	7.4	15	73.9	14.4	68.3	23.9
hTRDV2	98.9	84.8	99.4	64.7	94.7	24.1	42.4	99.8	30.6	77.6	36.3	6.3	80.9	29.2	69.9
hTRDV3	0.1	0.2	0.2	2.6	1.7	22	47.3	0.1	65	13.7	44.5	8.5	1.7	1.9	4.1
hTRDV4	0	0	0	0	0.1	0.5	0.1	0	0	0	0	0	0	0	0.1
hTRDV5	0.1	0	0	0	0	0.1	0	0	0	0	0	0.1	0	0.1	0
hTRDV6	0	0	0	0	0	0.1	0	0	0	0	0	0	0	0	0
hTRDV7	0	0	0	0	0	0.4	0	0	0.1	0	0	0	0	0	0
hTRDV8	0	0.1	0	0.1	0.2	9.9	0.3	0	0	1.2	4.1	11.1	3	0.4	2

## Sheet: Figure 6
Figure 6D
N-additions	Healthy					Good's Syndrome										Thymoma
0	0	0	0	0.1	0.1	0	0.1	0.1	0.1	0.1	0.1	0	0	0	0	0
1	0	0.2	0	0	0.3	0.1	0.2	0.2	0.2	0.1	0.2	0.1	0.1	0	0.1	0
2	0.3	0.5	0.3	0.3	0.8	0.5	0.4	0.3	0.7	0.5	0.6	0.2	0.2	0.1	0.2	0
3	0.3	0.9	0.6	1	1.3	1.7	0.6	0.7	1	0.8	1	0.2	0.2	0.2	0.3	0
4	0.9	1.1	0.8	1	2.2	2	1	1.3	2.4	1.1	1.5	0.5	0.6	0.5	0.7	0.1
5	1.2	2.1	1.7	2.5	3.6	2.7	1.4	2.2	2.8	1.9	2.2	0.8	1.1	0.6	0.9	0.4
6	1.9	3	2.3	2.3	3.9	4.3	1.8	2.5	3.9	2.3	2.7	0.8	1.5	0.4	1	0.9
7	2.8	2	2.8	2.6	4.6	6.3	2.5	3.2	3.9	3.4	3.6	1.7	2	1.3	1.3	1.1
8	3.5	3	4.1	3.9	4.6	7.8	2.9	3.4	5	3.7	4.2	1.9	2.7	1	1.9	1.8
9	3.5	3.6	4.2	2.5	5.4	6.2	3.2	4	4.9	4.2	4.4	2.6	2.4	1.6	2.2	1.1
10	5.9	4.4	6.4	3.3	5.6	7.1	3.6	5.7	6.3	4.1	4.9	3.5	2.7	1.9	2.3	2.6
11	6.3	4.9	6.3	4.3	5.8	6.8	4.4	4.6	7.1	4.7	5.9	4.1	3.1	2.4	2.8	4.2
12	5.8	4.3	7.1	3.6	5.8	6.7	4.6	4.5	6	4.9	6.8	4.7	3.4	2.7	2.7	3.8
13	6.9	5.5	6.8	5.4	5.9	6.5	4.8	5.7	6.2	5.7	6.1	5.6	3.6	3.5	3.1	4.6
14	5.9	5.6	5.2	6.6	5.6	5.7	5.1	6.2	5.9	5.2	6.4	5.9	4.2	2.7	2.9	5
15	7.5	6.9	6.3	5.2	4.7	5	5.2	6.3	4.3	5.2	5.8	5.5	3.8	2.9	2.7	4.4
16	6.1	5.6	4.8	4.6	4.9	5	5.1	5.7	5.3	5.1	5.2	6.1	3.1	4.1	3.3	5.2
17	5.9	4.5	4.3	4.1	4.7	4.5	4.8	5	2.8	4.8	4.8	5.7	4	4.7	2.4	3.9
18	6.1	5.4	3.9	4.3	3.6	3.3	5.1	4.7	3.2	3.6	4.5	5.1	2.8	7.6	2.5	5.5
19	7.6	6.4	4.4	2.6	3.4	3.1	4.6	4.9	4	3.9	3.5	3.5	4	6.2	5	4
20	3.3	2.6	4.5	2.3	3.2	3.1	4.5	3.4	3	3.9	4	4.7	3.3	5.2	3.2	4.3
21	2.2	3.6	2.7	3.2	2.9	2	4.2	3.3	1.8	4.6	3.5	4.2	4.2	4.5	3.5	4.2
22	3.7	2.7	2	1.6	2.9	1.8	3.9	4.2	1.8	3.5	2.6	5.2	3.3	4.9	3.4	5.9
23	1.9	2.3	1.6	4.5	2.3	1.5	3.8	2.8	1.6	3.2	2.4	4	3.9	4.7	2.8	4.6
24	1.5	2.6	1.8	2.4	2.3	1.6	3.4	1.7	2.9	2.7	2	3.4	3.2	5.8	3.1	4
25	1.4	2.6	1.1	3	1.7	1.2	2.9	2.1	1.8	3.1	1.7	2.4	3.9	4.1	3.2	3.5
26	0.5	2.1	1.1	1.4	1.8	0.6	2.6	1.5	1.1	1.8	1.5	3.2	3.1	3.7	2.8	3.5
27	0.4	2.4	0.8	1.1	1.2	0.5	2.2	2.1	0.7	1.9	1.3	2.3	1.9	2.7	2.1	2.5
28	2.1	0.5	2.2	0.4	0.9	0.4	1.9	1.3	2.5	1.9	1.3	1.7	2.9	2.7	2.3	4.5
29	0.6	1.3	1.3	2.5	0.8	0.3	1.6	1.3	0.6	1.5	0.8	1.7	1.8	2.5	1.8	2.7
30	1.4	0.9	1.6	0.5	0.6	0.1	1.4	1.1	1	1.1	0.8	1.6	1.6	2.2	1.2	1.6
31	0.6	0.7	1.4	1.8	0.6	0.1	1.2	1	1.8	1	0.8	0.6	1	1.8	2	2
32	0.5	1.6	1.3	0.5	0.4	0.1	0.9	0.7	1	0.7	0.4	1.5	1	2.2	2.8	1.9
33	0.1	0.8	0.9	1.2	0.4	0.2	0.7	0.3	0.6	0.7	0.5	0.9	1	2	1.5	0.9
34	0.3	1.2	0.6	0.5	0.2	0.2	0.7	0.4	0.2	0.7	0.5	1.1	6.9	1.8	1.9	0.8
35	0.8	0.5	0.1	0.8	0.2	0.2	0.5	0.3	0.5	0.6	0.3	0.5	1.4	0.9	1.2	0.7
36	0	0.5	0.3	1.6	0.2	0.1	0.3	0.3	0.2	0.4	0.1	1	2	1	1.2	0.3
37	0.2	0.2	0.1	2	0.4	0	0.3	0.3	0.1	0.3	0.2	0.3	3.1	0.5	1	0.2
38	0	0.3	0	0.4	0.1	0	0.3	0.2	0.3	0.3	0.2	0.2	1.2	0.5	0.8	0.2
39	0.1	0	0	0.6	0	0.1	0.3	0	0	0.2	0.1	0.1	0.8	0.3	1.1	0.7
40	0	0.1	0	0.5	0.1	0.4	0.2	0.1	0.1	0.2	0.3	0.2	0.5	0.3	0.5	0.5

## Sheet: Figure 7
Figure 7C									Figure 7D
Gene	Healthy Vδ1	GS Vδ1	Healthy Vδ2	GS Vδ2	Healthy Vδ1−Vδ2−	GS Vδ1−Vδ2−				Healthy					Goods Syndrome
IGLC3	0.766122	-1.74183	0.606596	-1.14606	3.15297	-1.63779			S1PR1
IGLV2-18	-0.809185	-1.35591	2.50598	-0.107908	1.27755	-1.51053			Vδ1	354.209	310.039	273.645	530.527	296.197	221.566	392.381	178.687	85.007	286.826	353.146
KLRC1	-1.53354	-0.107652	2.98685	1.20565	-1.76129	-0.790017			Vδ2	567.857	387.664	487.101	651.305	388.653	615.58	349.532	523.029	324.205	215.148	351.917
SIGLEC7	0.143149	-2.05763	0.122548	0.323217	2.19265	-0.723937			Vδ1−Vδ2−	461.603	339.76	254.568	370.454		452.599	379.92	364.384	135.443	81.338	270.791
TRDV1	4.41715	4.48284	-1.3167	-2.08184	-3.34938	-2.15206			KLF2
TRDV2	-2.23767	-3.31509	3.16085	2.83011	-0.0791911	-0.359001			Vδ1	650.283	752.409	514.127	720.873	900.994	776.657	671.634	601.2	845.225	504.373	630.333
TRDV3	-2.10989	-1.90487	-2.20027	-1.4859	3.59048	4.11045			Vδ2	613.122	592.554	330.808	617.98	677.404	515.416	552.393	495.512	506.825	875.501	494.146
IL12RB2	-2.62227	-1.61781	3.12445	2.68458	-0.619197	-0.949753			Vδ1−Vδ2−	680.001	708.035	628.322	710.832		671.683	744.659	680.601	534.516	727.209	646.271
IL17RB	3.25458	-1.18611	-1.35437	-0.501935	0.534236	-0.746403			RAG1
IL18RAP	-2.11513	-2.57525	3.17644	2.46615	0.47593	-1.42813			Vδ1	2.297	2.57	1.095	2.823	2.011	1.758	3.738	2.864	2.421	2.211	2.3
IL1R1	-0.795843	-2.98047	3.10977	1.77023	0.533562	-1.63725			Vδ2	1.583	1.981	3.851	5.701	3.78	6.321	2.329	2.902	4.225	1.844	4.979
IL1RL1	-2.17238	-2.07776	1.94184	3.22759	-0.474377	-0.444918			Vδ1−Vδ2−	1.469	1.097	2.72	2.617		1.09	0.907	3.461	2.897	3.952	1.925
IL23R	-3.91583	-2.70267	4.3671	4.62672	-0.00238021	-2.37293			CCR7
CD40LG	-0.681115	-2.15739	2.93291	2.37373	-0.537797	-1.93034			Vδ1	31.907	126.134	136.387	58.32	198.149	251.353	39.409	2.378	2.59	410.643	245.491
CCR1	-1.29363	-2.19529	1.56438	1.93262	0.0924046	-0.100481			Vδ2	31.907	42.219	86.009	84.789	3.641	30.234	122.376	196.75	2.56	164.928	22.447
CCR2	-2.09367	-3.75576	3.22402	2.8081	0.00179288	-0.18448			Vδ1−Vδ2−	31.907	187.131	133.959	187.864		307.11	473.255	38.602	2.946	7.55	310.526
CCR3	3.61956	-0.334347	-0.557568	-1.38479	0.330191	-1.67304
CCR8	3.23461	-0.652682	-1.1183	-2.35382	1.39443	-0.504247
CXCR6	-0.846339	-0.840457	2.26475	2.53926	-1.87206	-1.24515
ITGAD	2.34631	3.63573	-6.13648	-2.18144	0.000890997	2.33498
DPP4	-1.30972	-2.21873	2.90289	2.81936	-0.706065	-1.48774
GCSAM	1.73	1.70012	-3.3658	-3.27324	1.30383	1.90509
PRSS16	-0.832472	-0.448218	1.96719	1.5074	0.0346032	-2.2285
IL4I1	-1.26818	-1.91937	2.47362	2.56289	-0.662185	-1.18677
RORC	-1.99737	-3.74168	3.91052	4.06301	-0.487254	-1.74723
ZBTB16	-2.09094	-1.66522	2.82982	2.64267	-0.737808	-0.978524
CEBPD	-1.84144	-2.31305	2.3423	1.89609	0.291894	-0.375793
CLNK	2.93412	1.9262	-0.53333	-2.39392	-0.574204	-1.35887
DUSP16	0.392959	-0.19724	1.51207	1.99896	-2.42889	-1.27785
CARD17	-0.980978	-2.14098	2.712	3.51754	-1.1738	-1.93378
CDHR3	1.63621	0.945554	-2.70265	-1.27428	0.975348	0.419826
CHST2	0.986854	1.4683	-2.86724	-2.03096	1.06859	1.37447
CHSY3	2.8019	3.21736	-4.96341	-2.1565	-0.735929	1.8366
HPSE2	3.2158	-0.15563	-3.21523	-1.96843	1.57705	0.546437
COL19A1	1.21873	-2.68628	0.530977	-1.68389	3.8661	-1.24564
COL5A1	-1.22435	-1.96486	2.93312	3.20515	-1.63591	-1.31315
LAMA2	-2.99709	-1.95696	3.079	2.52688	0.570217	-1.22206
LAMA3	-1.68611	-1.3026	2.88392	2.05076	-0.202892	-1.74308
MATN2	-1.78375	-2.13405	3.02588	3.49483	-1.29618	-1.30673

## Sheet: Supplementary Figure 2
Supplementary Figure 2
	WBC count	CD4+ T cells	CD8+ T cells	CD4:CD8 ratio
P1	4500	630	910	0.69
P2	8600	540	850	0.6
P3	3700	200	870	0.23
P4	8400	464	1258	0.37
P5	6300	570	630	0.91
P6	2500	650	860	0.76
P7	6800	540	1100	0.48
P8	ND	370	ND	ND
P9	7000	900	840	1.06
P10	ND	830	447	1.8

## Sheet: Supplementary Figure 3
	Supplementary Figure 3
	Healthy	Good's Syndrome
	99.2	4.79
	96.5	99.7
	86.7	66.7
	99.9	77.2
	97.1	97
	97.7

## Sheet: Supplementary Figure 4
	Supplementary Figure 4
	CD16				CD38
	Vδ1	Vδ2	Vδ1−Vδ2−		Vδ1	Vδ2	Vδ1−Vδ2−
	51.1	2.15	46.7		58.1	0.14	41.7
	20.9	71.1	7.56		2.44	96	1.44
	81.4	17.6	0.94		84.3	0.96	14.7
	94.4	2.83	2.76		96.5	1.8	1.67
	55	12	32		73	7.1	19

## Sheet: Supplementary Figure 5 
	Supplementary Figure 5A
	Vδ1		Vδ2		Vδ1−Vδ2−
	Male	Female	Male	Female	Male	Female
P1	42.9		24.1		32
P2	4.2		30.6		65
P3	9.8		42.4		47
P4	15		36.3		49
P5		73.9		6.3		20
P6	23.9		69.9		6
P7		68.3		99.8		2
P8		0.1		29.2		0
P9		14.4		80.9		5
P10	7.4		77.6		15
	Supplementary Figure 5B
	Age	Vδ1	Vδ2	Vδ1−Vδ2−
P1	73	42.9	24.1	32
P2	53	4.2	30.6	65
P3	67	9.8	42.4	47
P4	60	15	36.3	49
P5	79	73.9	6.3	20
P6	59	23.9	69.9	6
P7	62	68.3	99.8	2
P8	63	0.1	29.2	0
P9	57	14.4	80.9	5
P10	57	7.4	77.6	15

## Sheet: Supplementary Figure 6
Supplementary Figure 6A
	Years post-thymectomy	Vδ1	Vδ2	Vδ1−Vδ2−
P1	1	42.9	24.1	32
P2	18	4.2	30.6	65
P3	11	9.8	42.4	47
P4	14	15	36.3	49
P5	10	73.9	6.3	20
P6	5	23.9	69.9	6
P7	5	68.3	99.8	2
P8	5	0.1	29.2	0
P9	3	14.4	80.9	5
P10	0	7.4	77.6	15
Supplementary Figure 6B
	No. of infections	Vδ1	Vδ2	Vδ1−Vδ2−
P1	0	42.9	24.1	32
P2	4	4.2	30.6	65
P3	3	9.8	42.4	47
P4	2	15	36.3	49
P5	1	73.9	6.3	20
P6	2	23.9	69.9	6
P7	1	68.3	99.8	2
P8	1	0.1	29.2	0
P9	2	14.4	80.9	5
P10	1	7.4	77.6	15
Supplementary Figure 6C
	No. Of autoimmune complications	Vδ1	Vδ2	Vδ1−Vδ2−
P1	0	42.9	24.1	32
P2	1	4.2	30.6	65
P3	0	9.8	42.4	47
P4	1	15	36.3	49
P5	1	73.9	6.3	20
P6	2	23.9	69.9	6
P7	1	68.3	99.8	2
P8	2	0.1	29.2	0
P9	0	14.4	80.9	5
P10	1	7.4	77.6	15

[truncated: 1 more sheets: Supplementary Figure 7]
